# Supplementary material for: Targeted Next-Generation Sequencing Analysis Predicts the Recurrence in Resected Lung Adenocarcinoma Harboring EGFR Mutations
Source: Cancers (Basel). 2021 Jul 20;13(14):3632. doi: 10.3390/cancers13143632 (PMC8306820; doi:10.3390/cancers13143632)
Supplement: Supplementary file 1 [file cancers-13-03632-s001.zip]

Archive with 1 entries (1 files):
- cancers-1262449-supplementary.pdf
